# Supplementary material for: Analysis of miRNA expression profiles in breast cancer using biclustering
Source: BMC Bioinformatics. 2015 Feb 23;16(Suppl 4):S7. doi: 10.1186/1471-2105-16-S4-S7 (PMC4347621; doi:10.1186/1471-2105-16-S4-S7)
Supplement: Additional file 1 — SAMBA biclustering results. Excel file summarizing the whole biclustering results obtained with SAMBA algorithm. Each sheet of the file reports the composition, in terms of miRNA and sample, of each bicluster. [file 1471-2105-16-S4-S7-S1.xlsx]

## Sheet: SAMBA setup
SAMBA Setup
Parameter	Value
Option files location input:	valsp_3ap
Permitted overlap between two biclusters:	0.5
try covering all probes input:	false
Take log input:	0
Maximal memory allocated for hashing stage:	100
Maximal kernel size in the hashing stage:	4
Minimal kernel size in the hashing stage:	4
Minimal number of responding probes per condition:	100
Total number of biclusters:	11

## Sheet: Bicluster1
Bicluster #1
Samples	miRNA
2_DCIS_HER2	sf-hsa-miR-451-DICER1(1)
3_DCIS_HER2	sf-hsa-miR-375(1)
7_DCIS_HER2	sf-hsa-miR-224(1)
9_DCIS_HER2	sf-hsa-miR-144(1)
11_DCIS_HER2	sf-hsa-miR-184(1)
12_DCIS_ESR1_HER2	sf-hsa-miR-363(1)
14_DCIS_HER2	sf-hsa-miR-138-1(2)
15_DCIS_HER2	sf-hsa-miR-20a*(1)
24_IDC_ESR1	sf-hsa-miR-934(1)
25_IDC_ESR1_PGR_HER2	sf-hsa-miR-147(1)
31_IDC_ESR1_PGR	sf-hsa-miR-486(1)
44_IDC_ESR1_PGR
45_IDC_ESR1_PGR_HER2
47_IDC_ESR1_PGR_HER2
48_IDC_ESR1_PGR_HER2
51_IDC_ESR1_PGR_HER2
52_IDC_HER2
56_IDC_HER2
59_IDC_HER2
61_IDC_ESR1_HER2
63_IDC_HER2
64_Atypical Medullary_TNBC
70_IDC_ESR1_HER2
73_IDC_HER2
74_IDC_HER2
75_IDC_PGR_HER2
78_IDC_HER2
79_IDC_HER2
90_IDC_HER2
96_Normal_NA
105_Normal_NA
110_IDC_TNBC
111_IDC_TNBC
112_IDC_TNBC
113_IDC_TNBC
114_IDC_TNBC
115_IDC_TNBC
116_IDC_TNBC
118_IDC_TNBC
119_IDC_TNBC
122_Metaplastic_TNBC
126_Atypical Medullary_TNBC
127_Metaplastic_TNBC
129_Metaplastic_TNBC
130_Metaplastic_TNBC
131_Atypical Medullary_TNBC
132_Metaplastic_TNBC
134_Atypical Medullary_TNBC
135_Atypical Medullary_TNBC
137_Atypical Medullary_TNBC
139_IDC_TNBC
140_IDC_HER2
144_IDC_HER2
145_IDC_HER2
146_IDC_TNBC
148_IDC_TNBC
149_Apocrine_TNBC
152_IDC_TNBC
153_IDC_TNBC
155_IDC_TNBC
156_IDC_TNBC
157_IDC_TNBC
158_IDC_TNBC
159_IDC_TNBC
160_Apocrine_TNBC
161_IDC_TNBC
162_IDC_TNBC
163_IDC_TNBC
164_IDC_TNBC
169_IDC_TNBC
171_Adenoid_TNBC
173_IDC_TNBC
175_IDC_TNBC
177_IDC_TNBC
178_IDC_TNBC
182_IDC_TNBC

## Sheet: Bicluster2
Bicluster #2
Samples	miRNA
6_DCIS_HER2	sf-hsa-miR-99a(3)
40_ILC_ESR1_PGR	sf-hsa-miR-145(1)
71_IDC_HER2	sf-hsa-miR-320-RNASEN(1)
80_IDC_ESR1_PGR_HER2	sf-hsa-miR-378(1)
93_IDC_HER2	sf-hsa-miR-143*(1)
94_IDC_ESR1_PGR_HER2	sf-hsa-miR-376c(1)
95_Normal_NA	sf-hsa-miR-127-3p(1)
97_Normal_NA	sf-hsa-miR-376a-1-3p(3)
98_Normal_NA	sf-hsa-miR-127-5p(1)
100_Normal_NA	sf-hsa-miR-125b-2*(1)
101_Normal_NA	sf-hsa-miR-874(1)
102_Normal_NA	sf-hsa-miR-409-3p(1)
103_Normal_NA	sf-hsa-miR-154-5p(7)
104_Normal_NA

## Sheet: Bicluster3
Bicluster #3
Samples	miRNA
20_IDC_ESR1	sf-hsa-miR-199a-1-3p(3)
28_IDC_ESR1_PGR_HER2	sf-hsa-miR-199a-1-5p(3)
29_IDC_ESR1	sf-hsa-miR-145a*(1)
31_IDC_ESR1_PGR	sf-hsa-miR-136-5p(1)
37_IDC_ESR1_PGR	sf-hsa-miR-377(1)
38_IDC_ESR1	sf-hsa-miR-369(2)
39_IDC_ESR1
54_IDC_ESR1_HER2
62_IDC_ESR1_PGR_HER2
66_IDC_HER2
67_IDC_ESR1_PGR_HER2
94_IDC_ESR1_PGR_HER2
147_IDC_TNBC
166_Metaplastic_TNBC
170_Apocrine_TNBC
183_Metaplastic_TNBC
192_Cell Line_ESR1_PGR_HER2
193_Cell Line_TNBC
194_Cell Line_TNBC
195_Cell Line_ESR1_PGR
196_Cell Line_ESR1

## Sheet: Bicluster4
Bicluster #4
Samples	miRNA
5_DCIS_ESR1_PGR_HER2	sf-hsa-miR-103-1(3)
27_IDC_ESR1_PGR_HER2	sf-hsa-miR-142-5p(1)
46_IDC_HER2	sf-hsa-miR-424(1)
50_IDC_ESR1_HER2	sf-hsa-miR-28-5p(2)
52_IDC_HER2	sf-hsa-miR-140-5p(1)
53_IDC_ESR1_PGR_HER2	sf-hsa-let-7i*(1)
67_IDC_ESR1_PGR_HER2	sf-hsa-miR-22*(1)
85_IDC_HER2
92_IDC_ESR1_PGR_HER2
97_Normal_NA
108_IDC_TNBC
129_Metaplastic_TNBC

## Sheet: Bicluster5
Bicluster #5
Samples	miRNA
57_IDC_HER2	sf-hsa-miR-451-DICER1(1)
78_IDC_HER2	sf-hsa-miR-146a(2)
106_IDC_TNBC	sf-hsa-miR-184(1)
107_IDC_TNBC	sf-hsa-miR-155(1)
112_IDC_TNBC	sf-hsa-miR-223(1)
115_IDC_TNBC	sf-hsa-miR-455-3p(1)
119_IDC_TNBC	sf-hsa-miR-135a-1(3)
136_Metaplastic_TNBC	sf-hsa-miR-660(1)
155_IDC_TNBC	sf-hsa-miR-138-1(2)
156_IDC_TNBC	sf-hsa-miR-455-5p(1)
167_IDC_TNBC	sf-hsa-miR-934(1)
175_IDC_TNBC	sf-hsa-miR-147(1)
176_IDC_TNBC
178_IDC_TNBC
180_IDC_TNBC
181_IDC_TNBC

## Sheet: Bicluster6
Bicluster #6
Samples	miRNA
26_Mucinous A_ESR1_PGR	sf-hsa-miR-22(1)
41_IDC_ESR1_PGR_HER2	sf-hsa-miR-320-RNASEN(1)
65_IDC_HER2	sf-hsa-miR-143*(1)
69_IDC_HER2	sf-hsa-miR-423-5p(1)
95_Normal_NA	sf-hsa-miR-127-3p(1)
97_Normal_NA	sf-hsa-miR-574-3p(1)
98_Normal_NA	sf-hsa-miR-574-5p(1)
102_Normal_NA	sf-hsa-miR-1307*(1)
	sf-hsa-miR-671(1)
	sf-hsa-miR-874(1)
	sf-hsa-miR-324*(1)
	sf-hsa-miR-154-5p(7)

## Sheet: Bicluster7
Bicluster #7
Samples	miRNA
44_IDC_ESR1_PGR	sf-hsa-miR-182(1)
51_IDC_ESR1_PGR_HER2	sf-hsa-miR-183(1)
52_IDC_HER2	sf-hsa-miR-96(1)
61_IDC_ESR1_HER2	sf-hsa-miR-224(1)
74_IDC_HER2	sf-hsa-miR-17*(3)
75_IDC_PGR_HER2	sf-hsa-miR-9-1(3)
105_Normal_NA	sf-hsa-miR-138-1(2)
111_IDC_TNBC	sf-hsa-miR-20a*(1)
114_IDC_TNBC	sf-hsa-miR-934(1)
139_IDC_TNBC	sf-hsa-miR-147(1)
154_IDC_TNBC
166_Metaplastic_TNBC
177_IDC_TNBC

## Sheet: Bicluster8
Bicluster #8
Samples	miRNA
3_DCIS_HER2	sf-hsa-miR-451-DICER1(1)
59_IDC_HER2	sf-hsa-miR-184(1)
70_IDC_ESR1_HER2	sf-hsa-miR-9-1(3)
90_IDC_HER2	sf-hsa-miR-128-1(2)
125_IDC_HER2	sf-hsa-miR-138-1(2)
138_Adenoid_TNBC	sf-hsa-miR-934(1)
172_IDC_TNBC
179_IDC_TNBC
180_IDC_TNBC

## Sheet: Bicluster9
Bicluster #9
Samples	miRNA
11_DCIS_HER2	sf-hsa-miR-22(1)
14_DCIS_HER2	sf-hsa-miR-199a-1-3p(3)
20_IDC_ESR1	sf-hsa-miR-199a-1-5p(3)
28_IDC_ESR1_PGR_HER2	sf-hsa-miR-28-5p(2)
29_IDC_ESR1	sf-hsa-miR-22*(1)
37_IDC_ESR1_PGR	sf-hsa-miR-214-3p(1)
42_IDC_ESR1_PGR
44_IDC_ESR1_PGR
53_IDC_ESR1_PGR_HER2
54_IDC_ESR1_HER2
55_IDC_ESR1_HER2
60_IDC_ESR1_PGR_HER2
62_IDC_ESR1_PGR_HER2
63_IDC_HER2
66_IDC_HER2
67_IDC_ESR1_PGR_HER2
80_IDC_ESR1_PGR_HER2
89_IDC_HER2
105_Normal_NA
106_IDC_TNBC
107_IDC_TNBC
110_IDC_TNBC
111_IDC_TNBC
114_IDC_TNBC
117_Apocrine_TNBC
118_IDC_TNBC
120_IDC_TNBC
123_IDC_TNBC
128_Atypical Medullary_TNBC
132_Metaplastic_TNBC
150_IDC_TNBC
152_IDC_TNBC
153_IDC_TNBC
157_IDC_TNBC
165_IDC_TNBC
175_IDC_TNBC
176_IDC_TNBC
177_IDC_TNBC
178_IDC_TNBC
179_IDC_TNBC
180_IDC_TNBC
183_Metaplastic_TNBC
192_Cell Line_ESR1_PGR_HER2
194_Cell Line_TNBC
196_Cell Line_ESR1

[truncated: 2 more sheets: Bicluster10, Bicluster11]
